# Supplementary material for: A New Electrochemical Method to Determine Tryptophan in Fruit Juices: Development and Validation
Source: Foods. 2022 Jul 20;11(14):2149. doi: 10.3390/foods11142149 (PMC9315539; doi:10.3390/foods11142149)
Supplement: Supplementary file 1 [file foods-11-02149-s001.zip]

Archive with 1 entries (1 files):
- foods-1779734-supplementary.pdf
